# Supplementary material for: Regulatory Architecture of the LβT2 Gonadotrope Cell Underlying the Response to Gonadotropin-Releasing Hormone
Source: Front Endocrinol (Lausanne). 2018 Feb 14;9:34. doi: 10.3389/fendo.2018.00034 (PMC5816955; doi:10.3389/fendo.2018.00034)
Supplement: Supplementary file 1 [file Data_Sheet_1.ZIP]

Archive with 8 entries (8 files):
- LbT2_RegArchitec_Suppl.Material_rev.docx
- Suppl.Fig.1.pdf
- Suppl.Fig.2.png
- Suppl.Table1.xlsx
- Suppl.Table2.xlsx
- Suppl.Table3.xlsx
- Suppl.Table5.xlsx
- Suppl.Table6.xlsx
