# Supplementary material for: Regulatory Architecture of the LβT2 Gonadotrope Cell Underlying the Response to Gonadotropin-Releasing Hormone
Source: Front Endocrinol (Lausanne). 2018 Feb 14;9:34. doi: 10.3389/fendo.2018.00034 (PMC5816955; doi:10.3389/fendo.2018.00034)
Supplement: Supplementary file 1 [file Data_Sheet_1.ZIP › Suppl.Table1.xlsx]

## Sheet: voom_bulk_diff_gene
Ensembl ID	log2FoldChange	baseMean	t	pvalue	padj	maxMean	gene symbol
ENSMUSG00000071341.4	8.98898	-0.623727	19.9777	1.62089e-08	9.81903e-06	3.87279	Egr4
ENSMUSG00000038418.7	8.88574	6.06323	77.0042	1.8862e-13	3.24521e-09	10.5057	Egr1
ENSMUSG00000037868.15	8.46968	3.64462	37.0519	9.03056e-11	2.10534e-07	7.87941	Egr2
ENSMUSG00000033730.3	8.1734	-1.13033	9.65338	5.92524e-06	0.000871314	2.94905	Egr3
ENSMUSG00000003545.2	8.07858	4.53476	36.7499	9.58527e-11	2.10534e-07	8.5803	Fosb
ENSMUSG00000023034.6	7.35572	5.24504	17.0893	5.68842e-08	2.33022e-05	8.93134	Nr4a1
ENSMUSG00000028341.9	6.94017	5.60742	36.5188	9.78943e-11	2.10534e-07	9.07419	Nr4a3
ENSMUSG00000026826.13	6.89148	-0.0830924	20.3647	1.30909e-08	8.66265e-06	3.36563	Nr4a2
ENSMUSG00000085609.1	6.79525	0.767361	23.8612	3.47726e-09	2.99131e-06	4.16335	1700016P03Rik
ENSMUSG00000021250.13	6.60765	5.6607	53.339	3.95704e-12	3.40405e-08	8.96402	Fos
ENSMUSG00000100816.1	5.89377	1.28084	23.1794	4.28729e-09	3.20708e-06	4.23684	Gm28321
ENSMUSG00000045903.8	5.84836	4.26412	18.3071	3.05428e-08	1.5014e-05	7.19028	Npas4
ENSMUSG00000084390.1	5.6077	0.438458	7.97304	2.40268e-05	0.00250534	3.24476	Gm15425
ENSMUSG00000026628.13	5.60412	5.49091	23.97	3.19913e-09	2.89689e-06	8.29771	Atf3
ENSMUSG00000044786.5	5.18646	5.89426	39.3456	4.87042e-11	2.09489e-07	8.48594	Zfp36
ENSMUSG00000049649.8	4.75178	-0.349466	13.1637	4.36408e-07	0.000109662	2.02654	Gpr3
ENSMUSG00000034765.6	4.70291	1.7634	20.4523	1.15074e-08	7.9194e-06	4.10421	Dusp5
ENSMUSG00000020423.6	4.61642	8.52297	26.1973	1.44601e-09	2.0252e-06	10.8333	Btg2
ENSMUSG00000108413.1	4.55649	-0.242705	13.4638	3.59239e-07	9.66181e-05	2.01619	BC026762
ENSMUSG00000105954.1	4.54171	1.863	14.2301	2.28412e-07	7.01755e-05	4.12628	Gm42793
ENSMUSG00000052684.4	4.47922	5.06396	37.4987	7.02868e-11	2.10534e-07	7.30312	Jun
ENSMUSG00000086683.1	4.40674	-0.568425	13.1091	4.4247e-07	0.000109662	1.64801	Gm12867
ENSMUSG00000024042.6	4.36816	5.78551	18.9996	2.08231e-08	1.1942e-05	7.9738	Sik1
ENSMUSG00000102376.1	4.23604	1.24472	9.42607	6.12782e-06	0.000885959	3.37149	Gm37975
ENSMUSG00000053560.4	4.22727	0.0655611	6.22313	0.000140147	0.00920316	2.18124	Ier2
ENSMUSG00000090582.1	4.19499	2.88903	18.0085	3.21239e-08	1.53525e-05	4.98884	Gm17024
ENSMUSG00000100009.6	4.18091	4.25951	23.1533	3.95989e-09	3.20708e-06	6.34654	Gm7967
ENSMUSG00000102329.1	4.09726	0.459747	10.3766	2.84432e-06	0.00048452	2.50506	Gm10851
ENSMUSG00000047407.17	4.08781	2.53299	28.5464	6.8065e-10	1.17106e-06	4.57171	Tgif1
ENSMUSG00000052837.5	3.98974	-0.453064	4.75721	0.000867697	0.0346374	1.57706	Junb
ENSMUSG00000056749.7	3.95274	3.96624	15.4413	1.12532e-07	4.11939e-05	5.94134	Nfil3
ENSMUSG00000097472.1	3.87211	1.40563	18.7986	2.20061e-08	1.2005e-05	3.34785	Gm26586
ENSMUSG00000087502.1	3.83471	2.68679	24.343	2.54262e-09	2.57328e-06	4.60615	Gm16091
ENSMUSG00000085178.1	3.74478	1.43383	13.8108	2.76667e-07	7.93342e-05	3.30354	Kdm6bos
ENSMUSG00000101122.1	3.71674	0.539051	8.54228	1.27183e-05	0.0015839	2.38963	Gm17971
ENSMUSG00000029135.10	3.68783	6.31318	40.9696	3.15845e-11	1.81137e-07	8.15655	Fosl2
ENSMUSG00000042622.13	3.65833	2.37158	13.8771	2.64332e-07	7.84109e-05	4.20576	Maff
ENSMUSG00000000078.6	3.64707	7.0236	25.8213	1.53023e-09	2.0252e-06	8.84293	Klf6
ENSMUSG00000074804.3	3.55704	1.18162	18.2977	2.68902e-08	1.36073e-05	2.95426	AU015228
ENSMUSG00000044317.7	3.51145	-0.71957	7.95816	2.15492e-05	0.00233179	1.03797	Gpr4
ENSMUSG00000025981.13	3.41938	6.51767	14.8539	1.48621e-07	5.01377e-05	8.21936	Coq10b
ENSMUSG00000003032.8	3.3094	3.11487	18.6668	2.23285e-08	1.2005e-05	4.77273	Klf4
ENSMUSG00000024190.6	3.28439	5.10941	26.1562	1.33388e-09	2.0252e-06	6.7521	Dusp1
ENSMUSG00000024912.5	3.28304	1.8075	11.064	1.60324e-06	0.000299823	3.45619	Fosl1
ENSMUSG00000103046.1	3.2577	3.07671	25.2	1.81832e-09	2.10089e-06	4.70665	Gm37309
ENSMUSG00000097889.1	3.24363	1.52391	12.2933	6.84387e-07	0.00015912	3.14509	Gm26541
ENSMUSG00000026360.9	3.24295	5.16248	19.4793	1.55833e-08	9.81903e-06	6.78007	Rgs2
ENSMUSG00000054364.4	3.23925	4.60978	22.4511	4.77096e-09	3.42018e-06	6.23047	Rhob
ENSMUSG00000065147.1	3.22872	0.964822	12.5003	5.97119e-07	0.000142687	2.57247	Snora31
ENSMUSG00000096934.1	3.21307	0.657663	10.9987	1.67084e-06	0.000309106	2.25919	Gm26658
ENSMUSG00000039568.6	3.19355	4.49477	16.0406	7.74911e-08	2.96274e-05	6.09325	Ubald1
ENSMUSG00000081490.1	3.18015	1.42948	11.8361	9.24278e-07	0.000203874	3.022	Gm11830
ENSMUSG00000001225.12	3.13369	-0.103009	11.5722	1.10364e-06	0.000228774	1.45587	Slc26a3
ENSMUSG00000034855.13	3.13051	0.429049	8.38604	1.397e-05	0.00168179	1.99001	Cxcl10
ENSMUSG00000035356.16	3.12056	4.46774	31.1017	3.07159e-10	5.87186e-07	6.02704	Nfkbiz
ENSMUSG00000019850.11	3.10973	3.9178	16.5211	6.0298e-08	2.41262e-05	5.47513	Tnfaip3
ENSMUSG00000081265.1	3.1076	0.891469	11.307	1.32637e-06	0.000268473	2.4366	Gm11282
ENSMUSG00000040435.10	3.01948	5.71265	6.98815	5.48173e-05	0.00455619	7.23234	Ppp1r15a
ENSMUSG00000036820.11	-2.92269	0.590444	-5.10499	0.000499641	0.0233138	2.05369	Amdhd2
ENSMUSG00000040528.15	2.9118	0.517	9.75152	4.22631e-06	0.000673274	1.96361	Milr1
ENSMUSG00000077167.1	2.88804	0.900433	14.5152	1.71281e-07	5.56018e-05	2.34892	Gm24119
ENSMUSG00000007617.17	2.8705	6.70973	12.9837	4.2472e-07	0.000109662	8.13866	Homer1
ENSMUSG00000036931.14	2.86576	2.72283	12.3624	6.31801e-07	0.000148906	4.15515	Nfkbid
ENSMUSG00000006720.16	2.85022	5.2714	17.1621	4.29752e-08	1.94576e-05	6.6939	Zfp184
ENSMUSG00000038205.12	2.84492	5.21698	24.4417	2.262e-09	2.43235e-06	6.63808	Prkab2
ENSMUSG00000105434.1	2.77341	3.2294	8.04522	1.85527e-05	0.00205934	4.6257	Gm43359
ENSMUSG00000106458.1	2.72266	0.79151	6.91808	5.73424e-05	0.00466978	2.16346	Gm42633
ENSMUSG00000023467.16	2.71872	0.756741	7.33132	3.72421e-05	0.00350599	2.12999	Tulp2
ENSMUSG00000031397.11	2.71149	1.11694	8.28618	1.47087e-05	0.00170988	2.46009	Tktl1
ENSMUSG00000085148.1	2.67208	3.90316	23.724	2.85376e-09	2.72772e-06	5.23694	Mir22hg
ENSMUSG00000086624.1	2.66273	1.0427	9.28568	6.05413e-06	0.000882724	2.36962	Gm16130
ENSMUSG00000079364.3	2.62833	1.06429	9.87271	3.72671e-06	0.000610648	2.38051	Gm3558
ENSMUSG00000042507.14	2.60044	6.2864	24.9932	1.83164e-09	2.10089e-06	7.58554	Elmsan1
ENSMUSG00000091275.1	2.57159	1.13301	9.47973	5.09963e-06	0.000762949	2.41264	Gm3248
ENSMUSG00000032578.7	2.56478	1.45756	9.03014	7.4503e-06	0.00104213	2.74916	Cish
ENSMUSG00000022518.15	2.54133	2.03887	15.0156	1.25291e-07	4.49092e-05	3.31341	4930562C15Rik
ENSMUSG00000003752.9	2.54121	4.90273	7.53699	2.96932e-05	0.00290268	6.17817	Itpkc
ENSMUSG00000019960.7	2.5315	0.183287	6.43543	9.53092e-05	0.00683248	1.46374	Dusp6
ENSMUSG00000102258.1	2.52917	1.60216	8.24267	1.50227e-05	0.00173466	2.8679	Gm38257
ENSMUSG00000043953.12	2.52332	0.127523	8.42241	1.27208e-05	0.0015839	1.37949	Ccrl2
ENSMUSG00000047180.8	2.49016	2.5012	17.1948	4.07969e-08	1.89706e-05	3.74415	Neurl3
ENSMUSG00000003541.6	2.48423	2.42994	9.62558	4.48121e-06	0.000707333	3.67046	Ier3
ENSMUSG00000106691.1	2.46016	0.488464	8.26845	1.45569e-05	0.00170988	1.71664	2700029L08Rik
ENSMUSG00000097487.7	2.43937	1.44299	14.911	1.3127e-07	4.60919e-05	2.66095	Ptges3l
ENSMUSG00000037428.14	2.39564	1.8464	5.5581	0.000264691	0.0145962	3.05275	Vgf
ENSMUSG00000020692.14	-2.38319	0.323982	-5.87782	0.000178968	0.0109578	1.5057	Nle1
ENSMUSG00000034168.6	2.34051	5.66771	16.6509	5.23641e-08	2.25231e-05	6.83444	Irf2bpl
ENSMUSG00000001627.11	2.29377	6.78383	10.9792	1.54592e-06	0.000295528	7.92666	Ifrd1
ENSMUSG00000027196.11	2.29198	2.84306	14.6926	1.45815e-07	5.01377e-05	3.98685	Alkbh3os1
ENSMUSG00000055413.12	2.22425	1.02882	7.50984	2.94328e-05	0.00289367	2.1489	H2-Q5
ENSMUSG00000020718.12	2.21185	3.87389	16.8083	4.77743e-08	2.10758e-05	4.98194	Polg2
ENSMUSG00000097296.1	2.20312	0.825807	8.37658	1.27964e-05	0.0015839	1.92588	Gm26532
ENSMUSG00000087552.2	2.18774	0.210926	7.0521	4.68597e-05	0.00415578	1.30083	Gm15819
ENSMUSG00000054556.6	2.18495	0.562468	9.56253	4.56352e-06	0.000708187	1.65436	Gm4876
ENSMUSG00000028195.4	2.18403	1.29229	5.31678	0.000349537	0.0180054	2.39175	Cyr61
ENSMUSG00000028214.13	2.17512	6.03306	15.3952	9.81029e-08	3.66926e-05	7.11647	Gem
ENSMUSG00000027829.15	2.1659	7.38769	10.9737	1.52988e-06	0.000295528	8.46848	Ccnl1
ENSMUSG00000049516.8	2.16413	8.37963	12.7392	4.60113e-07	0.000111496	9.46109	Spty2d1
ENSMUSG00000060477.14	2.15243	4.39105	16.5067	5.51145e-08	2.31279e-05	5.46243	Irak2
ENSMUSG00000047963.7	2.14075	3.61174	19.0851	1.65505e-08	9.81903e-06	4.68232	Stbd1
ENSMUSG00000037411.10	2.13698	2.94605	8.75622	9.02066e-06	0.00120803	4.01442	Serpine1
ENSMUSG00000081756.1	2.10741	0.673188	6.85114	5.74442e-05	0.00466978	1.72677	Gm12291
ENSMUSG00000038268.4	2.10007	4.42395	14.1357	1.95838e-07	6.2396e-05	5.47294	Ovca2
ENSMUSG00000005718.7	-2.09514	0.941041	-4.94177	0.000563627	0.0251875	1.99512	Tfap4
ENSMUSG00000108053.1	2.09257	2.29383	8.8862	8.00509e-06	0.001101	3.3377	Gm43890
ENSMUSG00000017418.13	2.06465	8.32901	8.54256	1.08252e-05	0.00140035	9.36029	Arl5b
ENSMUSG00000092090.2	2.04813	1.99016	11.7968	8.44986e-07	0.000188805	3.00742	Gm3294
ENSMUSG00000087006.3	2.04325	0.682438	5.61172	0.000237126	0.0133844	1.69968	Gm13889
ENSMUSG00000027660.16	2.03672	7.24826	13.553	2.74165e-07	7.93342e-05	8.26479	Skil
ENSMUSG00000034640.9	2.02767	7.52063	8.23823	1.42421e-05	0.00170163	8.53244	Tiparp
ENSMUSG00000020275.9	2.0235	7.17901	11.0648	1.40884e-06	0.000281851	8.1884	Rel
ENSMUSG00000029551.13	-2.02186	0.981578	-4.35057	0.00126159	0.0461822	1.99348	Psmg3
