# Supplementary material for: Regulatory Architecture of the LβT2 Gonadotrope Cell Underlying the Response to Gonadotropin-Releasing Hormone
Source: Front Endocrinol (Lausanne). 2018 Feb 14;9:34. doi: 10.3389/fendo.2018.00034 (PMC5816955; doi:10.3389/fendo.2018.00034)
Supplement: Supplementary file 1 [file Data_Sheet_1.ZIP › Suppl.Table2.xlsx]

## Sheet: Sheet1
Gene	Description	Avg. edge score to query
FGFR3	fibroblast growth factor receptor 3	0.359
JUN	jun proto-oncogene	0.318
PITX2	paired-like homeodomain 2	0.275
BHLHE40	basic helix-loop-helix family, member e40	0.258
FOS	FBJ murine osteosarcoma viral oncogene homolog	0.24
SFRP1	secreted frizzled-related protein 1	0.23
DUSP1	dual specificity phosphatase 1	0.227
NAB2	NGFI-A binding protein 2 (EGR1 binding protein 2)	0.22
EFNB2	ephrin-B2	0.213
CREBBP	CREB binding protein	0.21
MIDN	midnolin	0.208
TLK2	tousled-like kinase 2	0.204
CDKN1C	cyclin-dependent kinase inhibitor 1C (p57, Kip2)	0.203
CEBPB	CCAAT/enhancer binding protein (C/EBP), beta	0.198
FOSL2	FOS-like antigen 2	0.195
CRIP2	cysteine-rich protein 2	0.194
EGR3	early growth response 3	0.192
RND3	Rho family GTPase 3	0.191
CITED2	Cbp/p300-interacting transactivator, with Glu/Asp-rich carboxy-terminal domain, 2	0.191
STARD10	StAR-related lipid transfer (START) domain containing 10	0.189
