# Supplementary material for: Regulatory Architecture of the LβT2 Gonadotrope Cell Underlying the Response to Gonadotropin-Releasing Hormone
Source: Front Endocrinol (Lausanne). 2018 Feb 14;9:34. doi: 10.3389/fendo.2018.00034 (PMC5816955; doi:10.3389/fendo.2018.00034)
Supplement: Supplementary file 1 [file Data_Sheet_1.ZIP › Suppl.Table3.xlsx]

## Sheet: Sheet1
Pathways/Processes/Diseases	Database My Gene Sets Gene Ontology/KEGG	Freq. (Network vs. Genome)	P-Value (FDR Corrected)	Genes
GO-BP-0071363:cellular response to growth factor stimulus	Gene Ontology	20.0% (7/35) 1.8% (168/9324)	0.000878	CDKN1C EGR3 FGFR3 FOS NR4A1 JUN SFRP1
GO-BP-0070848:response to growth factor	Gene Ontology	20.0% (7/35) 1.9% (177/9324)	0.000829	CDKN1C EGR3 FGFR3 FOS NR4A1 JUN SFRP1
GO-BP-0044344:cellular response to fibroblast growth factor stimulus	Gene Ontology	11.4% (4/35) 0.4% (37/9324)	0.00185	EGR3 FGFR3 NR4A1 SFRP1
GO-BP-0071774:response to fibroblast growth factor	Gene Ontology	11.4% (4/35) 0.4% (37/9324)	0.00148	EGR3 FGFR3 NR4A1 SFRP1
KEGG-Pathway-hsa05166: HTLV-I infection - Homo sapiens (human)	KEGG	20.0% (7/35) 2.8% (263/9324)	0.00548	ATF3 CREBBP EGR1 EGR2 FOS JUN ZFP36
GO-BP-0002042:cell migration involved in sprouting angiogenesis	Gene Ontology	8.6% (3/35) 0.2% (19/9324)	0.00473	EFNB2 EGR3 NR4A1
GO-BP-0071495:cellular response to endogenous stimulus	Gene Ontology	20.0% (7/35) 3.0% (278/9324)	0.00585	CDKN1C EGR3 FGFR3 FOS NR4A1 JUN SFRP1
KEGG-Pathway-hsa04380: Osteoclast differentiation - Homo sapiens (human)	KEGG	14.3% (5/35) 1.4% (132/9324)	0.00992	FOS FOSB FOSL2 JUN JUNB
GO-BP-0002040:sprouting angiogenesis	Gene Ontology	8.6% (3/35) 0.3% (28/9324)	0.0109	EFNB2 EGR3 NR4A1
GO-BP-0000122:negative regulation of transcription from RNA polymerase II promoter	Gene Ontology	17.1% (6/35) 2.4% (225/9324)	0.0111	CREBBP NFIL3 PITX2 ZFP36 BHLHE40 CITED2
KEGG-Pathway-hsa05161: Hepatitis B - Homo sapiens (human)	KEGG	14.3% (5/35) 1.6% (146/9324)	0.012	CREBBP EGR2 EGR3 FOS JUN
GO-BP-0071559:response to transforming growth factor beta	Gene Ontology	11.4% (4/35) 0.8% (79/9324)	0.0116	CDKN1C FOS JUN SFRP1
GO-BP-0071560:cellular response to transforming growth factor beta stimulus	Gene Ontology	11.4% (4/35) 0.8% (79/9324)	0.0107	CDKN1C FOS JUN SFRP1
KEGG-Pathway-hsa04010: MAPK signaling pathway - Homo sapiens (human)	KEGG	17.1% (6/35) 2.8% (259/9324)	0.0175	DUSP1 DUSP5 FGFR3 FOS NR4A1 JUN
GO-BP-0000289:nuclear-transcribed mRNA poly(A) tail shortening	Gene Ontology	5.7% (2/35) 0.1% (8/9324)	0.0173	ZFP36 BTG2
GO-BP-0060211:regulation of nuclear-transcribed mRNA poly(A) tail shortening	Gene Ontology	5.7% (2/35) 0.1% (8/9324)	0.0163	ZFP36 BTG2
GO-BP-1900151:regulation of nuclear-transcribed mRNA catabolic process, deadenylation-dependent decay	Gene Ontology	5.7% (2/35) 0.1% (8/9324)	0.0154	ZFP36 BTG2
GO-BP-0060213:positive regulation of nuclear-transcribed mRNA poly(A) tail shortening	Gene Ontology	5.7% (2/35) 0.1% (8/9324)	0.0146	ZFP36 BTG2
GO-BP-0043534:blood vessel endothelial cell migration	Gene Ontology	8.6% (3/35) 0.4% (40/9324)	0.016	EFNB2 EGR3 NR4A1
GO-BP-0035767:endothelial cell chemotaxis	Gene Ontology	5.7% (2/35) 0.1% (10/9324)	0.0211	EGR3 NR4A1
GO-BP-0061014:positive regulation of mRNA catabolic process	Gene Ontology	5.7% (2/35) 0.1% (10/9324)	0.0202	ZFP36 BTG2
GO-BP-0060395:SMAD protein signal transduction	Gene Ontology	5.7% (2/35) 0.1% (10/9324)	0.0193	FOS JUN
GO-BP-0050678:regulation of epithelial cell proliferation	Gene Ontology	11.4% (4/35) 1.1% (106/9324)	0.0193	CDKN1C EGR3 NR4A1 SFRP1
KEGG-Pathway-hsa04668: TNF signaling pathway - Homo sapiens (human)	KEGG	11.4% (4/35) 1.2% (110/9324)	0.0213	CEBPB FOS JUN JUNB
GO-BP-0061013:regulation of mRNA catabolic process	Gene Ontology	5.7% (2/35) 0.1% (11/9324)	0.0208	ZFP36 BTG2
GO-BP-0031442:positive regulation of mRNA 3'-end processing	Gene Ontology	5.7% (2/35) 0.1% (12/9324)	0.024	ZFP36 BTG2
GO-BP-0031440:regulation of mRNA 3'-end processing	Gene Ontology	5.7% (2/35) 0.1% (12/9324)	0.0231	ZFP36 BTG2
GO-BP-0050673:epithelial cell proliferation	Gene Ontology	11.4% (4/35) 1.3% (121/9324)	0.0262	CDKN1C EGR3 NR4A1 SFRP1
GO-BP-0000288:nuclear-transcribed mRNA catabolic process, deadenylation-dependent decay	Gene Ontology	5.7% (2/35) 0.2% (14/9324)	0.0296	ZFP36 BTG2
GO-BP-0007179:transforming growth factor beta receptor signaling pathway	Gene Ontology	8.6% (3/35) 0.7% (61/9324)	0.0356	CDKN1C FOS JUN
GO-BP-0050679:positive regulation of epithelial cell proliferation	Gene Ontology	8.6% (3/35) 0.7% (62/9324)	0.0361	EGR3 NR4A1 SFRP1
GO-BP-0050685:positive regulation of mRNA processing	Gene Ontology	5.7% (2/35) 0.2% (17/9324)	0.04	ZFP36 BTG2
KEGG-Pathway-hsa05031: Amphetamine addiction - Homo sapiens (human)	KEGG	8.6% (3/35) 0.7% (68/9324)	0.0444	FOS FOSB JUN
GO-BP-0048511:rhythmic process	Gene Ontology	5.7% (2/35) 0.2% (19/9324)	0.0472	SFRP1 BHLHE40
GO-BP-0072359:circulatory system development	Gene Ontology	14.3% (5/35) 2.7% (252/9324)	0.0472	EFNB2 EGR3 NR4A1 MYLK CITED2
GO-BP-0072358:cardiovascular system development	Gene Ontology	14.3% (5/35) 2.7% (252/9324)	0.046	EFNB2 EGR3 NR4A1 MYLK CITED2
GO-BP-0048514:blood vessel morphogenesis	Gene Ontology	11.4% (4/35) 1.6% (153/9324)	0.0475	EFNB2 EGR3 NR4A1 MYLK
GO-BP-0009991:response to extracellular stimulus	Gene Ontology	8.6% (3/35) 0.8% (73/9324)	0.0474	NR4A2 SFRP1 ZFP36
