# Supplementary material for: Regulatory Architecture of the LβT2 Gonadotrope Cell Underlying the Response to Gonadotropin-Releasing Hormone
Source: Front Endocrinol (Lausanne). 2018 Feb 14;9:34. doi: 10.3389/fendo.2018.00034 (PMC5816955; doi:10.3389/fendo.2018.00034)
Supplement: Supplementary file 1 [file Data_Sheet_1.ZIP › Suppl.Table5.xlsx]

## Sheet: 10x_diff_gene
gene_id	gene_symbol	mean_veh	mean_GnRH	log2fc	p	p_adj
ENSMUSG00000071341	Egr4	0.00144693	4.41089	-11.159	6.24127e-144	5.49575e-140
ENSMUSG00000045903	Npas4	0.00048231	0.64863	-9.39431	1.74764e-82	3.84721e-79
ENSMUSG00000037868	Egr2	0.00337617	1.74026	-8.81745	4.3314e-112	1.52561e-108
ENSMUSG00000023034	Nr4a1	0.0395494	15.924	-8.63585	1.02131e-151	1.79863e-147
ENSMUSG00000003545	Fosb	0.0048231	1.80881	-8.41373	1.77011e-106	5.19556e-103
ENSMUSG00000021250	Fos	0.0381025	9.53996	-7.94985	1.32932e-133	7.80354e-130
ENSMUSG00000024912	Fosl1	0.00048231	0.146156	-7.24827	1.1055e-43	1.14523e-40
ENSMUSG00000038418	Egr1	0.126848	14.2159	-6.80282	1.07086e-116	4.71471e-113
ENSMUSG00000026628	Atf3	0.0130224	1.26753	-6.55295	3.52794e-75	5.64823e-72
ENSMUSG00000028341	Nr4a3	0.00385848	0.278704	-6.00721	5.28372e-49	6.20344e-46
ENSMUSG00000052837	Junb	0.195818	11.252	-5.84101	3.24654e-93	8.16783e-90
ENSMUSG00000053560	Ier2	0.0766873	3.24517	-5.39431	3.82071e-80	7.47628e-77
ENSMUSG00000020423	Btg2	0.505943	16.8886	-5.05957	1.20832e-77	2.12797e-74
ENSMUSG00000023868	Pde10a	0.109484	3.34899	-4.92877	7.62997e-70	1.11976e-66
ENSMUSG00000044786	Zfp36	0.0573949	1.62636	-4.81293	4.59097e-64	6.21936e-61
ENSMUSG00000034765	Dusp5	0.00627003	0.154724	-4.52282	4.85668e-34	4.27655e-31
ENSMUSG00000024042	Sik1	0.0163985	0.362366	-4.42596	8.10337e-45	8.91927e-42
ENSMUSG00000052684	Jun	0.449031	7.93375	-4.14163	1.67063e-56	2.10154e-53
ENSMUSG00000040435	Ppp1r15a	0.154339	1.59461	-3.36495	2.5703e-37	2.3824e-34
ENSMUSG00000020024	Cep83	0.163503	1.62687	-3.31087	5.49917e-38	5.38032e-35
ENSMUSG00000055148	Klf2	0.0226686	0.207642	-3.16843	1.47251e-21	9.97397e-19
ENSMUSG00000034936	Arl4d	0.0207393	0.172867	-3.03023	1.37809e-22	1.05519e-19
ENSMUSG00000015605	Srf	0.22138	1.40713	-2.6655	1.87754e-27	1.57454e-24
ENSMUSG00000024190	Dusp1	0.0583595	0.353798	-2.59004	5.93129e-22	4.35233e-19
ENSMUSG00000056749	Nfil3	0.0241155	0.141116	-2.52539	8.71986e-17	4.38758e-14
ENSMUSG00000087006	Gm13889	0.302891	1.67626	-2.46648	3.73531e-23	2.99012e-20
ENSMUSG00000040752	Myh6	0.0959797	0.530194	-2.45983	2.91389e-20	1.83273e-17
ENSMUSG00000022602	Arc	0.0443725	0.229818	-2.36028	4.47944e-17	2.32022e-14
ENSMUSG00000025981	Coq10b	0.341958	1.69087	-2.30424	8.52978e-22	6.00872e-19
ENSMUSG00000037887	Dusp8	0.117684	0.575552	-2.28536	9.90684e-20	6.01618e-17
ENSMUSG00000029135	Fosl2	0.0993558	0.483323	-2.2768	3.62236e-19	2.12645e-16
ENSMUSG00000027368	Dusp2	0.0501602	0.237378	-2.23179	3.94944e-14	1.69643e-11
ENSMUSG00000032515	Csrnp1	0.0241155	0.107349	-2.13243	2.01019e-11	6.94146e-09
ENSMUSG00000054364	Rhob	0.207393	0.903648	-2.12081	7.39791e-18	4.07139e-15
ENSMUSG00000038205	Prkab2	0.0593241	0.258545	-2.11482	1.91823e-15	9.38388e-13
ENSMUSG00000042507	Elmsan1	0.0530541	0.225282	-2.07633	1.52875e-14	6.9441e-12
ENSMUSG00000097296	Gm26532	0.0453371	0.192019	-2.07097	5.8845e-14	2.41004e-11
ENSMUSG00000079364	Gm3558	0.0255624	0.102813	-1.98799	7.90501e-11	2.57806e-08
ENSMUSG00000038930	Rccd1	0.0757227	0.29332	-1.94696	4.86537e-14	2.04009e-11
ENSMUSG00000060477	Irak2	0.0327971	0.122469	-1.88561	1.47422e-10	4.72044e-08
ENSMUSG00000008136	Fhl2	0.0998382	0.364382	-1.8628	2.41517e-13	9.24641e-11
ENSMUSG00000028214	Gem	0.138905	0.506002	-1.86145	8.55097e-14	3.42253e-11
ENSMUSG00000020893	Per1	0.195818	0.708605	-1.85291	1.53779e-14	6.9441e-12
ENSMUSG00000003032	Klf4	0.0337617	0.122973	-1.85028	1.38054e-09	3.98569e-07
ENSMUSG00000029860	Zyx	0.0752403	0.259049	-1.7772	8.00392e-12	2.87668e-09
ENSMUSG00000029074	Ttll10	0.0323148	0.110373	-1.75729	1.90798e-09	5.33355e-07
ENSMUSG00000049892	Rasd1	0.0491956	0.166819	-1.75193	3.64197e-10	1.14533e-07
ENSMUSG00000036931	Nfkbid	0.0337617	0.113901	-1.74019	3.62633e-09	9.67626e-07
ENSMUSG00000087445	Gm14286	0.255624	0.0771099	1.72239	7.22413e-11	2.40046e-08
ENSMUSG00000079737	3110001I22Rik	0.0472664	0.156236	-1.71481	6.94822e-10	2.10974e-07
ENSMUSG00000014773	Dll1	0.0491956	0.162284	-1.71228	9.13556e-10	2.72689e-07
ENSMUSG00000044471	Lncpint	0.0573949	0.184963	-1.68006	4.9042e-10	1.51523e-07
ENSMUSG00000037428	Vgf	0.0810281	0.258545	-1.66814	1.18048e-08	3.01297e-06
ENSMUSG00000034168	Irf2bpl	0.685362	2.04618	-1.57731	9.20577e-12	3.24246e-09
ENSMUSG00000000078	Klf6	0.0752403	0.223266	-1.56319	4.81215e-09	1.24628e-06
ENSMUSG00000035356	Nfkbiz	0.0602887	0.175387	-1.5332	1.51066e-08	3.80061e-06
ENSMUSG00000003348	Mob3a	0.0516072	0.150188	-1.53251	1.86248e-08	4.49318e-06
ENSMUSG00000000134	Tfe3	1.15754	3.34546	-1.53072	2.93068e-11	9.92544e-09
ENSMUSG00000029641	Rasl11a	0.0858512	0.23385	-1.44066	2.0333e-07	4.21276e-05
ENSMUSG00000025578	Cbx8	0.242602	0.653166	-1.42708	1.59905e-09	4.54208e-07
ENSMUSG00000042622	Maff	0.0921212	0.235362	-1.3488	1.70512e-07	3.61793e-05
ENSMUSG00000008348	Ubc	5.31216	13.4257	-1.33752	3.21188e-09	8.75691e-07
ENSMUSG00000062825	Actg1	7.82548	19.7689	-1.3369	3.23207e-09	8.75691e-07
ENSMUSG00000042745	Id1	0.882145	2.1994	-1.31753	1.55833e-08	3.83318e-06
ENSMUSG00000097554	Gm26825	0.154821	0.383534	-1.30612	1.08356e-07	2.35587e-05
ENSMUSG00000038152	5033430I15Rik	0.0578772	0.142628	-1.29428	1.66553e-06	0.000302387
ENSMUSG00000028967	Errfi1	0.237779	0.576056	-1.2749	8.42564e-08	1.87828e-05
ENSMUSG00000017418	Arl5b	0.223792	0.541281	-1.27243	9.68224e-08	2.13142e-05
ENSMUSG00000026204	Ptprn	0.441796	1.06694	-1.2711	6.02332e-08	1.39575e-05
ENSMUSG00000038393	Txnip	1.12668	0.471731	1.25514	8.02189e-08	1.8112e-05
ENSMUSG00000035529	Prdm4	0.0675234	0.161276	-1.25027	3.04931e-06	0.000531696
ENSMUSG00000034640	Tiparp	0.266717	0.621919	-1.21995	2.74708e-07	5.56079e-05
ENSMUSG00000022010	Tsc22d1	7.2906	16.9506	-1.21714	6.41087e-08	1.46626e-05
ENSMUSG00000005103	Wdr1	0.673787	1.55782	-1.20857	1.21612e-07	2.61183e-05
ENSMUSG00000039568	Ubald1	0.177008	0.408229	-1.20339	5.32204e-07	9.9709e-05
ENSMUSG00000002983	Relb	0.103697	0.23889	-1.20029	2.5593e-06	0.000455272
ENSMUSG00000025498	Irf7	0.0848865	0.195547	-1.19941	4.39031e-06	0.000750657
ENSMUSG00000000486	Sept1	0.231991	0.101301	1.19128	2.79289e-06	0.000491855
ENSMUSG00000101493	2810405F17Rik	0.105144	0.0458628	1.18783	3.11381e-05	0.00472736
ENSMUSG00000027829	Ccnl1	0.562856	1.26299	-1.16531	4.04521e-07	7.91557e-05
ENSMUSG00000039989	Cbx4	0.401764	0.899112	-1.1612	5.13529e-07	9.72448e-05
ENSMUSG00000049516	Spty2d1	0.464947	1.02864	-1.14477	7.8316e-07	0.000145181
ENSMUSG00000024423	Impact	0.150481	0.321039	-1.09079	8.88795e-06	0.00143601
ENSMUSG00000100096	Gm28760	0.536811	0.253001	1.08373	5.76751e-06	0.00097665
ENSMUSG00000049606	Zfp644	0.891791	1.8708	-1.06845	2.45538e-06	0.000441242
ENSMUSG00000003541	Ier3	0.10032	0.210666	-1.06684	0.000135252	0.0180449
ENSMUSG00000070803	Cited4	4.08082	8.42867	-1.04633	3.25642e-06	0.000562243
ENSMUSG00000035621	Midn	0.320254	0.660222	-1.04263	7.65823e-06	0.00127235
ENSMUSG00000026360	Rgs2	0.298068	0.607808	-1.02681	1.84271e-05	0.00287345
ENSMUSG00000022519	Srl	0.068488	0.139604	-1.02246	0.000131751	0.0177119
ENSMUSG00000037573	Tob1	0.823785	1.66517	-1.01489	8.45313e-06	0.00139129
ENSMUSG00000068154	Insm1	1.39725	2.80821	-1.00679	8.60552e-06	0.00140326
ENSMUSG00000074629	4930518I15Rik	0.142281	0.0705581	1.00651	0.000170444	0.0224006
ENSMUSG00000027313	Chac1	0.222827	0.448044	-1.00619	3.54883e-05	0.00534174
ENSMUSG00000073388	A330017A19Rik	0.176043	0.0876936	1.0011	0.000117639	0.0160599
