# Supplementary material for: Regulatory Architecture of the LβT2 Gonadotrope Cell Underlying the Response to Gonadotropin-Releasing Hormone
Source: Front Endocrinol (Lausanne). 2018 Feb 14;9:34. doi: 10.3389/fendo.2018.00034 (PMC5816955; doi:10.3389/fendo.2018.00034)
Supplement: Supplementary file 1 [file Data_Sheet_1.ZIP › Suppl.Table6.xlsx]

## Sheet: mouse_cell_cycle_gene
G1/S	RECQL4	Recql4
G1/S	UBR7	Ubr7
G1/S	SRSF7	Srsf7
G1/S	DIS3	Dis3
G1/S	CHAF1A	Chaf1a
G1/S	PNN	Pnn
G1/S	DNAJC3	Dnajc3
G1/S	ATAD2	Atad2
G1/S	FAM122A	Fam122a
G1/S	PCNA	Pcna-ps2
G1/S	MCM4	Mcm4
G1/S	ACD	Acd
G1/S	TAF15	Taf15
G1/S	CREBZF	Crebzf
G1/S	HOXB4	Hoxb4
G1/S	HSF2	Hsf2
G1/S	CDC25A	Cdc25a
G1/S	WDR76	Wdr76
G1/S	TOPBP1	Topbp1
G1/S	DTL	Dtl
G1/S	RNPC3	Rnpc3
G1/S	OSBPL6	Osbpl6
G1/S	MDM1	Mdm1
G1/S	ADAMTS1	Adamts1
G1/S	MED31	Med31
G1/S	CDCA7L	Cdca7l
G1/S	MRI1	Mri1
G1/S	DONSON	Donson
G1/S	APEX2	Apex2
G1/S	ORC1	Orc1
G1/S	TTC14	Ttc14
G1/S	POLD3	Pold3
G1/S	CTSD	Ctsd
G1/S	CTSD	RP23-145I16.3
G1/S	TRA2A	Tra2a
G1/S	LNPEP	Lnpep
G1/S	INTS8	Ints8
G1/S	CCNE2	Ccne2
G1/S	MSH2	Msh2
G1/S	CDCA7	Cdca7
G1/S	UHRF1	Uhrf1
G1/S	USP53	Usp53
G1/S	CAPN7	Capn7
G1/S	CEP57	Cep57
G1/S	EIF2A	Eif2a
G1/S	ESD	Esd
G1/S	NKTR	Nktr
G1/S	CDC6	Cdc6
G1/S	PCNA	Pcna
G1/S	IVNS1ABP	Ivns1abp
G1/S	MCM5	Mcm5
G1/S	PCDH7	Pcdh7
G1/S	NPAT	Npat
G1/S	SEC62	Sec62
G1/S	UNG	Ung
G1/S	MCM6	Mcm6
G1/S	FLAD1	Flad1
G1/S	HRAS	Hras
G1/S	NUP43	Nup43
G1/S	NASP	Nasp
G1/S	RAB23	Rab23
G1/S	CLSPN	Clspn
G1/S	RMI2	Rmi2
G1/S	VPS72	Vps72
G1/S	TIPIN	Tipin
G1/S	SLC25A36	Slc25a36
G1/S	CHAF1B	Chaf1b
G1/S	PMS1	Pms1
G1/S	GINS2	Gins2
G1/S	INSR	Insr
G1/S	E2F1	E2f1
G1/S	BRD7	Brd7
G1/S	GMNN	Gmnn
G1/S	SSR3	Ssr3
G1/S	KIAA1147	E330009J07Rik
G1/S	SKP2	Skp2
G1/S	CCNE1	Ccne1
G1/S	ANKRD10	Ankrd10
G1/S	PANK2	Pank2
G1/S	ZNF367	Zfp367
G1/S	ZMYND19	Zmynd19
G1/S	CASP2	Casp2
G1/S	MCM2	Mcm2
G1/S	BARD1	Bard1
G1/S	SLBP	Slbp
G1/S	GINS3	Gins3
G1/S	ARGLU1	Arglu1
G1/S	CASP8AP2	Casp8ap2
G1/S	ZRANB2	Zranb2
G1/S	PLCXD1	Plcxd1
G1/S	ACYP1	Acyp1
G1/S	HELLS	Hells
G1/S	DSCC1	Dscc1
G1/S	LUC7L3	Luc7l3
G1/S	RNF113A	Rnf113a1
G1/S	RSRP1	Rsrp1
G1/S	OTULIN	Otulin
G1/S	MTURN	Mturn
S	H1F0	H1f0
S	RBBP8	Rbbp8
S	ATAD2	Atad2
S	CENPM	Cenpm
S	DHFR	Dhfr
S	CCDC14	Ccdc14
S	PKMYT1	Pkmyt1
S	MAP3K2	Map3k2
S	MBD4	Mbd4
S	CREBZF	Crebzf
S	INTS7	Ints7
S	PHTF1	Phtf1
S	RFC2	Rfc2
S	DEPDC7	Depdc7
S	SLC38A2	Slc38a2
S	TTLL7	Ttll7
S	POLA1	Pola1
S	COQ9	Coq9
S	FEN1	Fen1
S	UBL3	Ubl3
S	PHIP	Phip
S	PTAR1	Ptar1
S	RAD51	Rad51
S	LYRM7	Lyrm7
S	KAT2A	Kat2a
S	EIF4EBP2	Eif4ebp2
S	C5orf42	2410089E03Rik
S	RMI1	Rmi1
S	NUP160	Nup160
S	BRCA1	Brca1
S	OSGIN2	Osgin2
S	OGT	Ogt
S	CERS6	Cers6
S	SAP30BP	Sap30bp
S	E2F8	E2f8
S	PHTF2	Phtf2
S	DONSON	Donson
S	BIVM	Bivm
S	KAT2B	Kat2b
S	SP1	Sp1
S	MYCBP2	Mycbp2
S	CRLS1	Crls1
S	EXO1	Exo1
S	REEP1	Reep1
S	TYMS	Tyms
S	NT5DC1	Nt5dc1
S	PRIM1	Prim1
S	MASTL	Mastl
S	RSRC2	Rsrc2
S	RRM1	Rrm1
S	FANCI	Fanci
S	UBE2T	Ube2t
S	BLM	Blm
S	BRIP1	Brip1
S	NSUN3	Nsun3
S	GOLGA8B	Golga2
S	CHML	Chml
S	RRM2	Rrm2
S	GOLGA8A	Golga2
S	CENPQ	Cenpq
S	CDC45	Cdc45
S	DNA2	Dna2
S	RHOBTB3	Rhobtb3
S	NFE2L2	Nfe2l2
S	RPA2	Rpa2
S	LMO4	Lmo4
S	ASF1B	Asf1b
S	BBS2	Bbs2
S	CALD1	Cald1
S	CDC7	Cdc7
S	DYNC1LI2	Dync1li2
S	EZH2	Ezh2
S	ABHD10	Abhd10
S	KDELC1	Kdelc1
S	ORC3	Orc3
S	CCDC84	Ccdc84
S	RAD51AP1	Rad51ap1
S	DNAJB4	Dnajb4
S	ZWINT	Zwint
S	TOP2A	Top2a
S	CDKN2AIP	Cdkn2aip
S	CDCA5	Cdca5
S	NAB1	Nab1
S	GCLM	Gclm
S	MAN1A2	Man1a2
S	USP1	Usp1
S	SVIP	Svip
S	CCDC150	Ccdc150
S	FANCA	Fanca
S	MCM8	Mcm8
S	CASP2	Casp2
S	ABCC5	Abcc5
S	CPNE8	Cpne8
S	BMI1	Bmi1
S	SRSF5	Srsf5
S	HELLS	Hells
S	DSCC1	Dscc1
S	ESCO2	Esco2
S	RAD18	Rad18
S	SLF2	Fam178a
S	DDIAS	Ddias
S	SHTN1	Shtn1
S	NRDC	Nrd1
S	CENPU	Cenpu
G2/M	NIPBL	Nipbl
G2/M	KPNA2	Gm10184
G2/M	GAS2L3	Gas2l3
G2/M	KIF11	Kif11
G2/M	TFAP2A	Tfap2a
G2/M	KIFC1	Kifc5b
G2/M	CDC25C	Cdc25c
G2/M	SUCLG2	Suclg2
G2/M	KIF20B	Kif20b
G2/M	DHX8	Dhx8
G2/M	CDR2	Cdr2
G2/M	TMPO	Tmpo
G2/M	FANCD2	Fancd2
G2/M	SKA3	Ska3
G2/M	NUSAP1	Nusap1
G2/M	CENPL	Cenpl
G2/M	NUMA1	Numa1
G2/M	NDC80	Ndc80
G2/M	KIF22	Kif22
G2/M	ESPL1	Espl1
G2/M	GABPB1	Gabpb1
G2/M	ATL2	Atl2
G2/M	UACA	Uaca
G2/M	CYTH2	Cyth2
G2/M	FADD	Fadd
G2/M	TIMP1	Timp1
G2/M	HJURP	Hjurp
G2/M	RANGAP1	Rangap1
G2/M	ANLN	Anln
G2/M	TUBB4B	Tubb4b
G2/M	TUBB2A	Tubb2a
G2/M	ENTPD5	Entpd5
G2/M	CASP3	Casp3
G2/M	BORA	Bora
G2/M	TUBD1	Tubd1
G2/M	AP3D1	Ap3d1
G2/M	NFIC	Nfic
G2/M	BUB3	Bub3
G2/M	KCTD9	Kctd9
G2/M	CCNF	Ccnf
G2/M	CDCA2	Cdca2
G2/M	RCCD1	Rccd1
G2/M	VPS25	Vps25
G2/M	MND1	Mnd1
G2/M	IFNAR1	Ifnar1
G2/M	HMGB2	Hmgb2
G2/M	CHEK2	Chek2
G2/M	HP1BP3	Hp1bp3
G2/M	CBX5	Cbx5
G2/M	DCAF7	Dcaf7
G2/M	KPNA2	Kpna2
G2/M	SAP30	Sap30
G2/M	AURKB	Aurkb
G2/M	CEP350	Cep350
G2/M	CDKN1B	Cdkn1b
G2/M	CDCA3	Cdca3
G2/M	KLF6	Klf6
G2/M	CFD	Cfd
G2/M	LIX1L	Lix1l
G2/M	CDC16	Cdc16
G2/M	DNAJB1	Dnajb1
G2/M	C14orf80	4930427A07Rik
G2/M	KIAA1524	C330027C09Rik
G2/M	UBE2C	Ube2c
G2/M	BRD8	Brd8
G2/M	FAM83D	Fam83d
G2/M	ASXL1	Asxl1
G2/M	NR3C1	Nr3c1
G2/M	CKAP2	Ckap2
G2/M	CCDC107	Ccdc107
G2/M	MAD2L1	Mad2l1
G2/M	NCOA5	Ncoa5
G2/M	ARL4A	Arl4a
G2/M	PIF1	Pif1
G2/M	HAUS8	Haus8
G2/M	CDKN2C	Cdkn2c
G2/M	VTA1	Vta1
G2/M	GAS1	Gas1
G2/M	FAN1	Fan1
G2/M	CCNA2	Ccna2
G2/M	ARMC1	Armc1
G2/M	KIF5B	Kif5b
G2/M	TNPO2	Tnpo2
G2/M	PSRC1	Psrc1
G2/M	CDCA8	Cdca8
G2/M	KIF23	Kif23
G2/M	HIPK2	Hipk2
G2/M	ZNHIT2	Znhit2
G2/M	STIL	Stil
G2/M	PSMD11	Psmd11
G2/M	NCAPH	Ncaph
G2/M	WSB1	Wsb1
G2/M	STAT1	Stat1
G2/M	PPP1R2	Ppp1r2
G2/M	MID1	Mid1
G2/M	BCLAF1	Bclaf1
G2/M	MIS18BP1	Mis18bp1
G2/M	KDM4A	Kdm4a
G2/M	POLQ	Polq
G2/M	HN1	Hn1
G2/M	H2AFX	H2afx
G2/M	SMC4	Smc4
G2/M	CFLAR	Cflar
G2/M	C2orf69	1700066M21Rik
G2/M	TUBB	Tubb5
G2/M	STK17B	Stk17b
G2/M	TRAIP	Traip
G2/M	TTF2	Ttf2
G2/M	RNF141	Rnf141
G2/M	RDH11	Rdh11
G2/M	TRIM59	Trim59
G2/M	LMNB1	Lmnb1
G2/M	TRMT2A	Trmt2a
G2/M	MGAT2	Mgat2
G2/M	TOP2A	Top2a
G2/M	LBR	Lbr
G2/M	IQGAP3	Iqgap3
G2/M	NEIL3	Neil3
G2/M	NCAPD3	Ncapd3
G2/M	MELK	Melk
G2/M	G2E3	G2e3
G2/M	ARHGAP19	Arhgap19
G2/M	KATNA1	Katna1
G2/M	TUBA1A	Tuba1a
G2/M	PKNOX1	Pknox1
G2/M	HINT3	Hint3
G2/M	CKAP2L	Ckap2l
G2/M	NMB	Nmb
G2/M	KIFC1	Kifc1
G2/M	NUCKS1	Nucks1
G2/M	CDK1	Cdk1
G2/M	RIDA	Rida
M	SMARCD1	Smarcd1
M	PWP1	Pwp1
M	GAS2L3	Gas2l3
M	DIAPH3	Diaph3
M	MCM4	Mcm4
M	KIF20B	Kif20b
M	SRF	Srf
M	PCF11	Pcf11
M	RCAN1	Rcan1
M	CCDC90B	Ccdc90b
M	CDC42EP1	Cdc42ep1
M	ORAOV1	Oraov1
M	ATF7IP	Atf7ip
M	ANP32B	Anp32b
M	RERE	Rere
M	ECT2	Ect2
M	CEP55	Cep55
M	CTNND1	Gm28635
M	CTNND1	Ctnnd1
M	BIRC5	Birc5
M	GTSE1	Gtse1
M	NEK2	Nek2
M	CTCF	Ctcf
M	CCNB2	Ccnb2
M	PLK1	Plk1
M	NUP98	Nup98
M	NUP35	Gm4353
M	GRK6	Grk6
M	POC1A	Poc1a
M	NUSAP1	Nusap1
M	MZT1	Mzt1
M	RANGAP1	Rangap1
M	BIRC2	Birc2
M	ANLN	Anln
M	TUBB4B	Tubb4b
M	SS18	Ss18
M	CADM1	Cadm1
M	NUF2	Nuf2
M	ODF2	Odf2
M	HPS4	Hps4
M	AHI1	Ahi1
M	CENPF	Cenpf
M	TXNRD1	Txnrd1
M	RRP1	Rrp1
M	FAM64A	Fam64a
M	ZC3HC1	Zc3hc1
M	USP16	Usp16
M	RNPS1	Rnps1
M	RNF126	Rnf126
M	KLF9	Klf9
M	HP1BP3	Hp1bp3
M	QRICH1	Qrich1
M	TTK	Ttk
M	TOMM34	Tomm34
M	RBM8A	Rbm8a
M	DZIP3	Dzip3
M	DEPDC1B	Depdc1b
M	CTNNA1	Ctnna1
M	TMEM138	Tmem138
M	POM121	Pom121
M	CKAP5	Ckap5
M	CDCA3	Cdca3
M	CDC20	Cdc20
M	CNTROB	Cntrob
M	SPAG5	Spag5
M	FYN	Fyn
M	DNAJB1	Dnajb1
M	CIT	Cit
M	E2F5	E2f5
M	CKS1B	Cks1b
M	SEPHS1	Sephs1
M	GADD45A	Gadd45a
M	CDC25B	Cdc25b
M	TLE3	Tle3
M	MKI67	Mki67
M	CCNA2	Ccna2
M	YWHAH	Ywhah
M	KIF5B	Kif5b
M	ZMYM1	Zmym1
M	WSB1	Wsb1
M	UBE2D3	Ube2d3
M	CFLAR	Cflar
M	AKIRIN2	Akirin2
M	SPTBN1	Sptbn1
M	RNF141	Rnf141
M	TSG101	Tsg101
M	DEPDC1	Depdc1a
M	AURKA	Aurka
M	PTPN9	Ptpn9
M	MDC1	Mdc1
M	CCDC88A	Ccdc88a
M	LMNA	Lmna
M	CENPA	Cenpa
M	CNOT10	Cnot10
M	SHCBP1	Shcbp1
M	SMARCB1	Smarcb1
M	TNPO1	Tnpo1
M	SFPQ	Sfpq
M	TXNDC9	Txndc9
M	ASXL1	Asxl1
M	HMG20B	Hmg20b
M	CKAP2	Ckap2
M	CENPE	Cenpe
M	HSPA13	Hspa13
M	NCOA5	Ncoa5
M	CDC27	Cdc27
M	PPP1R10	Ppp1r10
M	HSPA8	Hspa8
M	TPX2	Tpx2
M	ZNF207	Zfp207
M	CKS2	Cks2
M	USP13	Usp13
M	BUB1	Bub1
M	PRPSAP1	Prpsap1
M	MIS18BP1	Mis18bp1
M	NCAPD2	Ncapd2
M	PSMG3	Psmg3
M	HN1	Hn1
M	HS2ST1	Hs2st1
M	KIF14	Kif14
M	DR1	Dr1
M	TRIP13	Trip13
M	RBM8A	Rbm8a2
M	RAD51C	Rad51c
M	HCFC1	Hcfc1
M	PRR11	Prr11
M	LBR	Lbr
M	ZFX	Zfy2
M	ZFX	Zfx
M	ZFX	Zfy1
M	THRAP3	Thrap3
M	NUP35	Nup35
M	FOXM1	Foxm1
M	DNAJA1	Dnaja1
M	ANP32E	Anp32e
M	TSN	Tsn
M	ANKRD40	Ankrd40
M	TACC3	Tacc3
M	DLGAP5	Dlgap5
M	G2E3	G2e3
M	HMMR	Hmmr
M	KIF2C	Kif2c
M	PBK	Pbk
M	GOT1	Got1
M	ARL6IP1	Arl6ip1
M	VANGL1	Vangl1
M	ARHGAP19	Arhgap19
M	SRSF3	Srsf3
M	PTP4A1	Ptp4a1
M	PYM1	Pym1
M	PATJ	Patj
M	KMT5B	Kmt5b
M	KMT5A	Kmt5a
M/G1	DYNLL1	BC048507
M/G1	TROAP	Troap
M/G1	NUP37	Nup37
M/G1	VCL	Vcl
M/G1	DCP1A	Dcp1a
M/G1	TOB2	Tob2
M/G1	MRPS2	Mrps2
M/G1	PPP6R3	Ppp6r3
M/G1	FOXK2	Foxk2
M/G1	CDKN3	Cdkn3
M/G1	PLIN3	Plin3
M/G1	PCF11	Pcf11
M/G1	PSEN1	Psen1
M/G1	AKAP13	Akap13
M/G1	ELP3	Elp3
M/G1	ILF2	Ilf2
M/G1	TAF9	Ak6
M/G1	TAF9	Taf9
M/G1	FAM189B	Fam189b
M/G1	SNUPN	Snupn
M/G1	RPL13A	Rpl13a-ps1
M/G1	RPL13A	Flt3l
M/G1	RPL13A	Rpl13a
M/G1	DKC1	Dkc1
M/G1	PTMS	Ptms
M/G1	NUFIP2	Nufip2
M/G1	CTR9	Ctr9
M/G1	STAG1	Stag1
M/G1	LARP1	Larp1
M/G1	NFIC	Nfic
M/G1	LRIF1	Lrif1
M/G1	ANTXR1	Antxr1
M/G1	ODF2	Odf2
M/G1	LYAR	Lyar
M/G1	GTF3C4	Gtf3c4
M/G1	LARP7	Larp7
M/G1	JMJD1C	Jmjd1c
M/G1	ZNF593	Zfp593
M/G1	TMEM138	Tmem138
M/G1	EIF4E	Eif4e
M/G1	KPNB1	Kpnb1
M/G1	PPP2R2A	Ppp2r2a
M/G1	BAG3	Bag3
M/G1	MRPS18B	Mrps18b
M/G1	PRC1	Prc1
M/G1	RAD21	Rad21
M/G1	CDK7	Cdk7
M/G1	SLC39A10	Slc39a10
M/G1	HIF1A	Hif1a
M/G1	GRPEL1	Grpel1
M/G1	CDC42	Cdc42
M/G1	HMG20B	Hmg20b
M/G1	NCOA3	Ncoa3
M/G1	DEXI	Dexi
M/G1	ZBTB7A	Zbtb7a
M/G1	G3BP1	G3bp1
M/G1	KRAS	Kras
M/G1	HSPA8	Hspa8
M/G1	ZNF24	Zfp24
M/G1	CNIH4	Cnih4
M/G1	TLE3	Tle3
M/G1	LARP7	Gm12666
M/G1	DCTN6	Dctn6
M/G1	HMGCR	Hmgcr
M/G1	RHEB	Rheb
M/G1	KIF5B	Kif5b
M/G1	GNB1	Gnb1
M/G1	OPN3	Opn3
M/G1	TOP1	Top1
M/G1	KDM5B	Kdm5b
M/G1	MRPL19	Mrpl19
M/G1	DSP	Dsp
M/G1	ZCCHC10	Zcchc10
M/G1	ZNF281	Zfp281
M/G1	CWC15	Cwc15
M/G1	UBE2D3	Ube2d3
M/G1	WIPF2	Wipf2
M/G1	MSL1	Msl1
M/G1	DYNLL1	Dynll1
M/G1	DNAJB6	Dnajb6
M/G1	PTTG1	Pttg1
M/G1	FOPNL	Fopnl
M/G1	KIAA0586	2700049A03Rik
M/G1	MTPN	Mtpn
M/G1	TCERG1	Tcerg1
M/G1	TSC22D1	Tsc22d1
M/G1	RAN	Ran
M/G1	PPP2CA	Ppp2ca
M/G1	AGPAT3	Agpat3
M/G1	AMD1	Amd1
M/G1	AMD1	Amd2
M/G1	AGFG1	Agfg1
M/G1	HSD17B11	Hsd17b11
M/G1	SYNCRIP	Syncrip
M/G1	BTBD3	Btbd3
M/G1	WWC1	Wwc1
M/G1	ANP32E	Anp32e
M/G1	FXR1	Fxr1
M/G1	PAK1IP1	Pak1ip1
M/G1	FAM60A	Fam60a
M/G1	VANGL1	Vangl1
M/G1	MORF4L2	Morf4l2
M/G1	NFIA	Nfia
M/G1	PBK	Pbk
M/G1	TULP4	Tulp4
M/G1	GATA2	Gata2
M/G1	NUCKS1	Nucks1
M/G1	GSPT1	Gspt1
M/G1	CEP70	Cep70
M/G1	YY1	Yy1
M/G1	SRSF3	Srsf3
G1/S	C14orf142	Gon7
G1/S	NEAT1	Neat1
S	CALM2	Calm2
S	HIST1H2AC	Hist1h2ac
S	HIST1H4C	Hist1h4c
S	ZBED5	Zbed5
S	NEAT1	Neat1
G2/M	MALAT1	Malat1
M	HMGB3	Hmgb3
M	MLLT4	Kmt2b
M	MLLT4	Kmt2d
M	SGOL2	Sgol2a
M/G1	CBX3	Cbx3
